# Supplementary material for: Tele-Rehabilitation Program in Idiopathic Pulmonary Fibrosis—A Single-Center Randomized Trial
Source: Int J Environ Res Public Health. 2021 Sep 23;18(19):10016. doi: 10.3390/ijerph181910016 (PMC8508000; doi:10.3390/ijerph181910016)
Supplement: Supplementary file 1 [file ijerph-18-10016-s001.zip]

Archive with 1 entries (1 files):
- ijerph-1367279-supplementary.pdf
